# Supplementary material for: (1E,3E)-1,4-Bis(4-meth­oxy­phen­yl)buta-1,3-diene
Source: Acta Crystallogr Sect E Struct Rep Online. 2010 Sep 30;66(Pt 10):o2678. doi: 10.1107/S1600536810037141 (PMC2983339; doi:10.1107/S1600536810037141)
Supplement: Supplementary file 2 [file e-66-o2678-Isup2.hkl]

# 
# h,k,l, Fc-squared, Fo-squared, sigma(Fo-squared) and status flag 
# 
data_I
_shelx_title ' sd4306/rt/Apex/DMeOBu in Pbca' 
_shelx_refln_list_code          4 
_shelx_F_calc_maximum      271.78 
_exptl_crystal_F_000       568.00 
_reflns_d_resolution_high  0.7703 
 
loop_ 
 _symmetry_equiv_pos_as_xyz 
 'x, y, z' 
 '-x+1/2, -y, z+1/2' 
 '-x, y+1/2, -z+1/2' 
 'x+1/2, -y+1/2, -z' 
 '-x, -y, -z' 
 'x-1/2, y, -z-1/2' 
 'x, -y-1/2, z-1/2' 
 '-x-1/2, y-1/2, z' 
 
_cell_length_a     7.3543 
_cell_length_b     6.2617 
_cell_length_c    31.3872 
_cell_angle_alpha  90.000 
_cell_angle_beta   90.000 
_cell_angle_gamma  90.000 
 
_shelx_F_squared_multiplier     1.000 
 
loop_ 
 _refln_index_h 
 _refln_index_k 
 _refln_index_l 
 _refln_F_squared_calc 
 _refln_F_squared_meas 
 _refln_F_squared_sigma 
 _refln_observed_status 
   2   0   0    73864.91    69718.68   1075.11 o 
   4   0   0     1406.35     1545.93     18.57 o 
   6   0   0        0.65        0.59      0.87 o 
   8   0   0       40.34       37.35      5.41 o 
   2   1   0     9497.86     9050.04     42.02 o 
   4   1   0      805.16      798.07      6.21 o 
   6   1   0       99.80       98.55      2.03 o 
   8   1   0      231.70      247.79      7.37 o 
   0   2   0      510.76      481.29      3.80 o 
   2   2   0      174.22      165.99      1.60 o 
   4   2   0      580.92      561.77      4.99 o 
   6   2   0      174.53      178.27      3.39 o 
   8   2   0       14.81        9.68      3.55 o 
   2   3   0      135.80      150.47      1.74 o 
   4   3   0        3.47        4.44      0.60 o 
   6   3   0       23.13       24.18      2.12 o 
   8   3   0       21.52       25.26      4.58 o 
   0   4   0     1583.70     1620.47     10.73 o 
   2   4   0      557.33      558.25      4.34 o 
   4   4   0       31.66       34.46      1.70 o 
   6   4   0        0.56        1.82      1.97 o 
   8   4   0        3.34        6.07      3.69 o 
   2   5   0       76.60       83.92      1.84 o 
   4   5   0       17.80       16.12      1.66 o 
   6   5   0        1.10       -2.79      2.74 o 
   0   6   0        5.33        6.38      1.38 o 
   2   6   0        1.19        5.66      1.67 o 
   4   6   0       14.93       16.50      2.68 o 
   6   6   0       13.80       10.28      5.43 o 
   2   7   0        1.20        4.57      2.33 o 
   4   7   0        8.80       10.04      4.16 o 
   0   8   0        5.12        4.99      3.41 o 
   1   1   1     3307.85     3108.52      9.63 o 
   2   1   1      187.22      193.43      1.33 o 
   3   1   1       61.24       60.26      0.71 o 
   4   1   1        1.11        3.19      0.36 o 
   5   1   1       79.25       81.49      1.10 o 
   6   1   1       22.15       21.95      0.77 o 
   7   1   1       18.12       13.93      1.29 o 
   8   1   1       25.20       29.73      2.30 o 
   9   1   1        3.72        5.20      1.99 o 
   0   2   1     1244.23     1148.24      5.07 o 
   1   2   1      153.53      150.88      0.88 o 
   2   2   1      416.13      394.79      1.95 o 
   3   2   1      185.55      191.44      1.50 o 
   4   2   1       24.06       34.05      0.74 o 
   5   2   1        0.27        0.65      0.42 o 
   6   2   1        1.69        3.35      0.64 o 
   7   2   1       32.87       38.06      2.04 o 
   8   2   1        6.33        4.46      1.71 o 
   9   2   1       20.29       23.37      3.85 o 
   1   3   1      180.58      176.83      1.11 o 
   2   3   1       89.18      103.01      0.94 o 
   3   3   1       86.22       86.62      0.98 o 
   4   3   1       20.26       20.25      0.63 o 
   5   3   1       49.54       55.82      1.22 o 
   6   3   1        7.01        9.14      1.11 o 
   7   3   1       25.56       27.80      2.18 o 
   8   3   1       10.54        9.61      2.28 o 
   0   4   1     1830.02     1870.75      8.74 o 
   1   4   1        9.36       12.49      0.41 o 
   2   4   1      794.86      805.63      3.72 o 
   3   4   1       15.90       18.55      0.59 o 
   4   4   1       62.29       65.77      1.35 o 
   5   4   1        0.08        0.56      0.72 o 
   6   4   1        2.08        2.51      1.47 o 
   7   4   1       11.88       11.66      2.60 o 
   8   4   1        5.42        6.89      2.62 o 
   1   5   1        0.41        1.03      0.39 o 
   2   5   1       26.57       30.49      0.81 o 
   3   5   1        2.33        1.53      0.57 o 
   4   5   1        9.33        7.78      0.84 o 
   5   5   1        8.33        9.27      1.35 o 
   6   5   1        0.23        6.03      2.33 o 
   7   5   1       12.08       11.26      3.76 o 
   0   6   1        0.04        0.19      0.92 o 
   1   6   1        0.83        0.45      0.67 o 
   2   6   1        1.40        1.37      1.10 o 
   3   6   1        3.62        5.07      1.30 o 
   4   6   1        8.58        7.54      1.53 o 
   5   6   1        2.53        3.06      1.60 o 
   6   6   1        6.18        7.15      3.44 o 
   1   7   1       97.38       87.51      2.83 o 
   2   7   1        3.22        6.82      1.86 o 
   3   7   1       22.95       18.62      2.59 o 
   4   7   1        4.97        5.33      2.43 o 
   0   8   1        7.05        6.83      2.51 o 
   1   8   1        1.87        3.19      2.25 o 
   0   0   2      306.26      266.44      8.69 o 
   1   0   2       16.20       14.31      0.33 o 
   2   0   2      470.24      441.13      3.43 o 
   3   0   2        3.43        1.86      0.46 o 
   4   0   2      101.25      104.83      1.66 o 
   5   0   2        6.61        7.02      0.71 o 
   6   0   2       33.40       41.04      1.50 o 
   7   0   2        1.31       -0.56      1.17 o 
   8   0   2        8.34        2.57      2.07 o 
   9   0   2        0.34        0.94      2.15 o 
   1   1   2     1818.42     1750.94      5.92 o 
   2   1   2     1169.32     1104.19      4.69 o 
   3   1   2      111.73      123.47      1.15 o 
   4   1   2      235.18      211.66      1.77 o 
   5   1   2        0.73        3.27      0.41 o 
   6   1   2       23.53       23.49      0.91 o 
   7   1   2        4.76        7.08      0.99 o 
   8   1   2        3.91        2.79      1.50 o 
   9   1   2       21.29       25.31      2.78 o 
   0   2   2       40.32       34.27      0.61 o 
   1   2   2      497.97      493.91      2.06 o 
   2   2   2      355.06      367.16      1.89 o 
   3   2   2      784.25      812.52      3.85 o 
   4   2   2      553.73      531.84      3.24 o 
   5   2   2        0.50        0.58      0.44 o 
   6   2   2      168.71      164.55      2.60 o 
   7   2   2      184.94      188.55      3.92 o 
   8   2   2       19.44       20.18      2.25 o 
   9   2   2      108.17       99.69      5.47 o 
   1   3   2     3517.99     3688.38     10.64 o 
   2   3   2      668.86      669.71      3.06 o 
   3   3   2      247.22      276.65      1.88 o 
   4   3   2      337.72      328.73      2.44 o 
   5   3   2       92.21       93.99      1.51 o 
   6   3   2      104.17      120.63      2.74 o 
   7   3   2       53.65       48.08      2.79 o 
   8   3   2       27.13       29.07      3.06 o 
   0   4   2       87.83       88.61      1.19 o 
   1   4   2       15.73       16.02      0.45 o 
   2   4   2      112.09      120.34      1.15 o 
   3   4   2       59.43       68.64      0.94 o 
   4   4   2       23.06       28.47      0.83 o 
   5   4   2       12.14       11.11      1.05 o 
   6   4   2        0.11       -0.71      1.48 o 
   7   4   2        1.24        1.71      1.94 o 
   8   4   2        0.92        1.38      2.31 o 
   1   5   2       58.19       57.05      0.84 o 
   2   5   2        1.03        1.85      0.45 o 
   3   5   2       23.86       22.90      1.05 o 
   4   5   2        4.03        2.48      0.82 o 
   5   5   2       13.03       11.83      1.59 o 
   6   5   2        0.34       -0.79      1.95 o 
   7   5   2       10.22       10.14      3.15 o 
   0   6   2       23.08       24.01      1.51 o 
   1   6   2        0.38        2.14      0.70 o 
   2   6   2        8.39        8.37      1.00 o 
   3   6   2        0.54        1.06      1.12 o 
   4   6   2        0.27       -0.74      1.17 o 
   5   6   2        0.01        1.46      1.60 o 
   6   6   2        0.01        2.87      3.16 o 
   1   7   2       29.38       26.42      2.11 o 
   2   7   2        5.68        9.56      1.94 o 
   3   7   2        4.27        3.03      1.80 o 
   4   7   2        8.95        9.86      2.20 o 
   0   8   2        0.19        2.43      2.19 o 
   1   8   2        8.34       12.60      2.32 o 
   1   1   3    16198.65    15148.41     41.50 o 
   2   1   3     3470.06     3318.13     11.68 o 
   3   1   3     3554.32     3620.29     14.98 o 
   4   1   3      946.52      902.86      5.39 o 
   5   1   3      335.79      357.92      2.79 o 
   6   1   3       34.20       34.38      1.02 o 
   7   1   3       53.10       61.61      2.16 o 
   8   1   3        5.83        6.65      1.47 o 
   9   1   3       23.58       16.47      2.53 o 
   0   2   3       72.36       59.36      0.67 o 
   1   2   3      127.55      118.44      0.80 o 
   2   2   3      143.04      136.01      1.03 o 
   3   2   3      220.39      204.19      1.48 o 
   4   2   3      473.53      450.82      2.90 o 
   5   2   3        5.86        5.52      0.52 o 
   6   2   3      219.88      229.33      3.03 o 
   7   2   3       19.74       27.75      1.85 o 
   8   2   3       51.78       48.60      3.17 o 
   9   2   3        8.42       12.21      2.50 o 
   1   3   3      632.94      667.41      2.79 o 
   2   3   3       11.27       19.01      0.45 o 
   3   3   3      630.42      614.70      3.24 o 
   4   3   3        3.18        3.91      0.52 o 
   5   3   3      384.19      375.35      3.32 o 
   6   3   3        1.99        2.83      0.90 o 
   7   3   3       99.55      107.99      3.97 o 
   8   3   3        2.42        1.35      1.97 o 
   0   4   3       76.45       93.48      1.21 o 
   1   4   3       10.88       13.99      0.44 o 
   2   4   3       17.79       21.79      0.61 o 
   3   4   3       10.90        8.50      0.51 o 
   4   4   3        0.98        1.75      0.48 o 
   5   4   3        2.50        3.96      0.85 o 
   6   4   3        4.63        2.71      1.51 o 
   7   4   3       10.21        7.40      2.27 o 
   8   4   3        9.57        6.80      3.67 o 
   1   5   3        5.13        5.73      0.43 o 
   2   5   3        2.79        2.03      0.46 o 
   3   5   3       10.74        7.89      0.66 o 
   4   5   3        4.52        3.98      0.85 o 
   5   5   3       20.90       18.49      2.31 o 
   6   5   3        0.11        1.18      2.99 o 
   7   5   3       16.55       11.82      3.11 o 
   0   6   3       44.59       46.36      1.95 o 
   1   6   3        1.53        1.61      0.76 o 
   2   6   3       18.34       16.90      1.28 o 
   3   6   3        5.50        7.28      1.37 o 
   4   6   3        0.08        1.22      1.27 o 
   5   6   3        1.46        2.60      1.96 o 
   6   6   3        4.45        8.86      3.71 o 
   1   7   3        0.28        3.75      1.40 o 
   2   7   3        0.90        1.29      1.58 o 
   3   7   3        0.11        1.76      1.63 o 
   4   7   3        0.43        1.37      1.90 o 
   0   8   3       10.68        6.64      3.03 o 
   1   8   3        1.32        0.86      1.75 o 
   0   0   4     5632.54     5116.14     48.66 o 
   1   0   4      240.92      257.89      1.96 o 
   2   0   4       26.21       31.91      0.70 o 
   3   0   4      704.67      735.46      5.67 o 
   4   0   4     1556.05     1521.28     12.71 o 
   5   0   4      155.15      166.11      2.57 o 
   6   0   4      600.41      628.14      7.43 o 
   7   0   4       21.85       24.10      2.08 o 
   8   0   4       18.08       13.30      2.11 o 
   9   0   4        2.44        3.52      2.54 o 
   1   1   4    10838.13    10124.55     29.02 o 
   2   1   4     4104.97     4019.02     13.35 o 
   3   1   4     2918.77     2922.74     11.31 o 
   4   1   4      961.38      971.38      5.64 o 
   5   1   4      466.53      494.24      3.81 o 
   6   1   4        1.43        1.87      0.51 o 
   7   1   4       71.51       73.24      2.29 o 
   8   1   4       39.76       39.79      2.48 o 
   9   1   4       12.88       11.90      2.60 o 
   0   2   4       26.43       23.27      0.50 o 
   1   2   4      267.42      248.43      1.41 o 
   2   2   4        3.03        2.59      0.24 o 
   3   2   4      302.63      291.10      1.87 o 
   4   2   4       61.80       61.54      0.98 o 
   5   2   4       16.20       17.14      0.66 o 
   6   2   4       21.55       26.42      1.43 o 
   7   2   4       22.89       27.09      2.15 o 
   8   2   4        0.49        1.93      1.65 o 
   9   2   4       20.33       23.48      3.10 o 
   1   3   4        0.02        0.05      0.22 o 
   2   3   4        0.89        1.85      0.24 o 
   3   3   4      125.64      119.43      1.22 o 
   4   3   4        0.77        0.86      0.38 o 
   5   3   4      122.77      124.39      1.85 o 
   6   3   4        4.98        5.76      1.02 o 
   7   3   4       27.79       30.31      2.27 o 
   8   3   4        6.18        6.40      2.06 o 
   0   4   4       47.04       42.18      0.94 o 
   1   4   4        2.75        2.42      0.32 o 
   2   4   4       35.17       36.45      0.70 o 
   3   4   4        0.31        0.97      0.39 o 
   4   4   4       15.58       18.11      0.83 o 
   5   4   4        1.31        1.51      0.83 o 
   6   4   4        1.13        0.83      1.34 o 
   7   4   4        1.02        1.97      2.03 o 
   8   4   4        0.95       -2.51      2.38 o 
   1   5   4      168.83      173.03      1.47 o 
   2   5   4        3.97        6.39      0.53 o 
   3   5   4       44.90       56.04      1.47 o 
   4   5   4        1.18        1.65      0.85 o 
   5   5   4        4.61        5.69      1.55 o 
   6   5   4        0.05       -0.05      1.76 o 
   7   5   4        0.70        7.71      2.92 o 
   0   6   4      130.03      123.58      2.98 o 
   1   6   4       14.09       12.69      0.88 o 
   2   6   4      112.04      106.34      2.40 o 
   3   6   4       27.30       20.62      1.61 o 
   4   6   4       61.28       55.43      3.01 o 
   5   6   4        0.02        1.63      1.72 o 
   6   6   4       21.94       17.71      2.87 o 
   1   7   4        8.79       10.02      1.65 o 
   2   7   4        2.54        2.21      1.42 o 
   3   7   4       13.34       14.74      2.15 o 
   4   7   4        5.11        5.75      1.90 o 
   0   8   4        8.13        6.94      3.42 o 
   1   8   4        0.64        0.36      1.80 o 
   1   1   5      869.33      807.63      3.39 o 
   2   1   5      334.07      327.62      1.86 o 
   3   1   5        9.56       11.51      0.40 o 
   4   1   5      101.86       97.66      1.27 o 
   5   1   5      141.51      150.43      1.87 o 
   6   1   5       14.73       16.33      0.87 o 
   7   1   5       28.89       30.54      1.92 o 
   8   1   5        5.69        6.74      1.53 o 
   9   1   5        0.60        2.99      1.98 o 
   0   2   5       86.79       78.60      0.85 o 
   1   2   5      218.92      223.33      1.30 o 
   2   2   5      107.88      127.16      0.99 o 
   3   2   5      542.75      570.75      3.07 o 
   4   2   5       47.07       60.94      0.91 o 
   5   2   5      135.91      132.59      1.60 o 
   6   2   5        5.25       10.69      0.85 o 
   7   2   5        3.96        6.45      1.22 o 
   8   2   5        0.35        2.51      1.54 o 
   9   2   5        0.42        0.33      2.13 o 
   1   3   5       24.79       42.22      0.58 o 
   2   3   5       11.57        5.11      0.31 o 
   3   3   5      161.54      169.72      1.52 o 
   4   3   5       42.98       41.35      0.87 o 
   5   3   5      178.03      168.73      2.18 o 
   6   3   5       38.00       39.32      1.78 o 
   7   3   5       57.54       52.78      2.96 o 
   8   3   5        8.59        7.26      2.10 o 
   0   4   5        2.20        1.55      0.43 o 
   1   4   5       67.26       65.39      0.82 o 
   2   4   5       34.44       31.74      0.59 o 
   3   4   5      245.80      230.74      1.83 o 
   4   4   5      113.71      115.99      1.68 o 
   5   4   5       92.09      100.08      2.30 o 
   6   4   5       56.88       52.23      2.26 o 
   7   4   5        3.42        2.61      1.96 o 
   8   4   5        4.05        1.84      2.45 o 
   1   5   5       90.53       86.56      1.11 o 
   2   5   5      129.67      133.06      1.54 o 
   3   5   5       75.98       74.42      1.53 o 
   4   5   5       76.95       70.08      2.12 o 
   5   5   5       52.29       53.58      3.46 o 
   6   5   5        0.00       -0.59      1.47 o 
   7   5   5       16.74       15.23      3.22 o 
   0   6   5      146.65      138.02      3.32 o 
   1   6   5        0.67        1.67      0.66 o 
   2   6   5       52.79       44.88      1.81 o 
   3   6   5        1.67        0.92      1.22 o 
   4   6   5        0.88        5.28      1.41 o 
   5   6   5        0.05        1.20      2.12 o 
   6   6   5       12.26       12.48      2.86 o 
   1   7   5       41.39       44.85      2.55 o 
   2   7   5        0.43        1.24      1.24 o 
   3   7   5        1.72        1.98      1.92 o 
   4   7   5        0.74        2.34      2.03 o 
   0   8   5        1.35        2.75      3.08 o 
   1   8   5        2.93        3.37      1.87 o 
   0   0   6      874.35      784.90      7.72 o 
   1   0   6      800.65      716.18      4.41 o 
   2   0   6      810.22      724.00      4.88 o 
   3   0   6      355.13      345.21      2.94 o 
   4   0   6      517.20      505.69      5.19 o 
   5   0   6        1.19        1.76      0.80 o 
   6   0   6      157.70      166.29      3.02 o 
   7   0   6       11.25       11.08      1.61 o 
   8   0   6       17.03       20.58      2.33 o 
   9   0   6        1.24        1.78      5.67 o 
   1   1   6      699.18      647.25      3.05 o 
   2   1   6       16.84       16.13      0.44 o 
   3   1   6      190.62      193.72      1.56 o 
   4   1   6       31.53       27.51      0.73 o 
   5   1   6      313.19      314.87      2.79 o 
   6   1   6        5.10        3.82      0.66 o 
   7   1   6       59.77       58.01      1.92 o 
   8   1   6        0.02        0.73      1.34 o 
   9   1   6        0.02        0.31      1.81 o 
   0   2   6      607.60      621.64      3.48 o 
   1   2   6     1386.42     1338.50      5.09 o 
   2   2   6     1347.71     1430.92      5.64 o 
   3   2   6     2535.97     2534.70      9.79 o 
   4   2   6     1142.73     1173.14      5.55 o 
   5   2   6      518.82      510.27      3.60 o 
   6   2   6      395.53      396.88      3.93 o 
   7   2   6        8.77        8.73      1.37 o 
   8   2   6       79.24       80.17      3.82 o 
   9   2   6        0.00       -0.23      2.15 o 
   1   3   6       14.13       16.66      0.41 o 
   2   3   6       23.61       21.47      0.52 o 
   3   3   6      275.04      254.03      1.99 o 
   4   3   6        3.77        3.87      0.45 o 
   5   3   6      508.84      498.56      4.17 o 
   6   3   6        7.09        3.76      0.95 o 
   7   3   6      120.98      115.30      3.55 o 
   8   3   6        4.75        5.11      2.24 o 
   0   4   6       50.65       47.20      1.02 o 
   1   4   6      193.78      190.15      1.39 o 
   2   4   6      116.36      106.59      1.05 o 
   3   4   6      572.18      582.90      3.28 o 
   4   4   6      320.68      319.55      2.83 o 
   5   4   6      153.55      164.40      4.41 o 
   6   4   6      227.53      215.90      4.00 o 
   7   4   6        0.02       -1.33      1.90 o 
   8   4   6       35.76       28.47      4.86 o 
   1   5   6       51.66       54.33      0.89 o 
   2   5   6       92.96       98.30      1.32 o 
   3   5   6        3.08        3.23      0.67 o 
   4   5   6       58.02       64.53      2.16 o 
   5   5   6       41.52       43.01      2.80 o 
   6   5   6        0.02       -1.96      1.59 o 
   7   5   6       16.80       18.64      3.59 o 
   0   6   6        2.01        2.07      1.05 o 
   1   6   6        0.38        2.50      0.79 o 
   2   6   6        7.18        6.20      1.09 o 
   3   6   6        0.74        0.33      1.05 o 
   4   6   6       14.69       11.51      1.58 o 
   5   6   6        0.62        2.94      1.83 o 
   6   6   6        6.12        4.61      2.45 o 
   1   7   6        1.06        3.24      1.41 o 
   2   7   6        3.46        1.76      1.49 o 
   3   7   6        0.91        1.45      1.88 o 
   4   7   6        2.67        4.11      2.41 o 
   0   8   6        0.00        4.50      2.94 o 
   1   1   7     1152.79     1125.91      4.59 o 
   2   1   7      955.33      974.38      4.41 o 
   3   1   7      455.52      474.71      2.69 o 
   4   1   7      288.54      303.78      2.31 o 
   5   1   7      113.69      118.07      1.57 o 
   6   1   7        0.63        2.28      0.72 o 
   7   1   7       12.33       10.44      1.14 o 
   8   1   7       20.31       21.20      1.93 o 
   9   1   7        0.36        0.20      1.97 o 
   0   2   7       36.36       42.90      0.93 o 
   1   2   7      221.28      204.71      1.29 o 
   2   2   7      135.66      143.92      1.15 o 
   3   2   7      527.71      515.36      2.76 o 
   4   2   7      566.02      563.46      3.22 o 
   5   2   7       89.48       83.37      1.32 o 
   6   2   7      276.01      273.26      3.61 o 
   7   2   7        0.47        3.80      1.18 o 
   8   2   7       35.32       37.49      2.64 o 
   9   2   7        2.19       -0.65      2.12 o 
   1   3   7      216.07      218.27      1.37 o 
   2   3   7      115.51      107.85      1.04 o 
   3   3   7      178.38      190.71      1.65 o 
   4   3   7       84.85       82.26      1.18 o 
   5   3   7      559.69      546.76      4.37 o 
   6   3   7       11.20       14.63      1.17 o 
   7   3   7      205.28      201.11      4.43 o 
   8   3   7        0.03        2.23      2.03 o 
   0   4   7      291.30      263.20      2.31 o 
   1   4   7       59.27       63.22      0.84 o 
   2   4   7      174.66      154.75      1.28 o 
   3   4   7      131.85      123.22      1.34 o 
   4   4   7       27.25       28.92      0.94 o 
   5   4   7       14.27       14.30      1.03 o 
   6   4   7        0.54        4.26      1.22 o 
   7   4   7        2.47       -0.46      1.79 o 
   8   4   7        0.07        3.79      2.62 o 
   1   5   7       26.77       25.44      0.80 o 
   2   5   7       21.44       18.32      0.65 o 
   3   5   7       11.94        9.55      0.79 o 
   4   5   7       15.37       10.88      1.19 o 
   5   5   7        7.12        5.43      1.68 o 
   6   5   7        0.00        1.41      1.65 o 
   7   5   7        2.89        3.04      2.77 o 
   0   6   7        5.67        6.42      1.27 o 
   1   6   7        2.15        1.59      0.90 o 
   2   6   7       22.15       25.17      1.53 o 
   3   6   7       10.24        8.57      1.27 o 
   4   6   7       57.60       64.46      3.84 o 
   5   6   7        5.81        6.63      2.15 o 
   6   6   7       36.68       32.98      4.45 o 
   1   7   7        7.42        5.54      1.47 o 
   2   7   7        9.13        9.84      1.71 o 
   3   7   7       16.92       22.48      2.69 o 
   4   7   7        7.22        7.48      2.37 o 
   0   8   7        8.98       11.44      3.17 o 
   0   0   8      422.42      389.22      4.55 o 
   1   0   8     1067.14      948.43      5.63 o 
   2   0   8      756.22      732.32      4.94 o 
   3   0   8      961.61      934.07      5.98 o 
   4   0   8     1170.29     1195.10      9.05 o 
   5   0   8       34.55       39.00      1.61 o 
   6   0   8      446.71      432.27      6.15 o 
   7   0   8       23.05       21.42      1.82 o 
   8   0   8       48.71       45.71      3.77 o 
   9   0   8        9.32        5.73      4.27 o 
   1   1   8     4096.54     3930.43     12.86 o 
   2   1   8      951.27      974.65      4.30 o 
   3   1   8      246.99      251.43      1.85 o 
   4   1   8      481.89      512.25      3.30 o 
   5   1   8        1.65        2.77      0.48 o 
   6   1   8       10.88       14.28      0.98 o 
   7   1   8        5.82        7.26      0.98 o 
   8   1   8        7.58       11.71      1.58 o 
   9   1   8        1.27        1.84      1.86 o 
   0   2   8      444.89      454.08      3.06 o 
   1   2   8       12.91       11.89      0.34 o 
   2   2   8       69.58       68.15      0.79 o 
   3   2   8      234.89      229.53      1.61 o 
   4   2   8      105.30      108.79      1.28 o 
   5   2   8      158.22      154.58      1.73 o 
   6   2   8      105.90      103.68      2.09 o 
   7   2   8       34.18       34.65      1.75 o 
   8   2   8       14.86       11.93      1.96 o 
   9   2   8        5.97        3.83      2.34 o 
   1   3   8        5.11        3.61      0.27 o 
   2   3   8       28.97       28.25      0.59 o 
   3   3   8       31.10       33.63      0.66 o 
   4   3   8       36.72       39.50      0.91 o 
   5   3   8        0.27        3.45      0.52 o 
   6   3   8       21.24       20.83      1.26 o 
   7   3   8        0.35        3.37      1.44 o 
   8   3   8        5.54        7.26      1.95 o 
   0   4   8        3.27        1.77      0.44 o 
   1   4   8       35.04       39.99      0.67 o 
   2   4   8        4.37        7.21      0.44 o 
   3   4   8       45.31       42.70      0.84 o 
   4   4   8       36.57       38.58      1.16 o 
   5   4   8        3.42        4.43      1.02 o 
   6   4   8       35.37       35.08      2.08 o 
   7   4   8        0.50        1.81      1.88 o 
   8   4   8        8.78        9.67      2.95 o 
   1   5   8      528.17      514.01      3.23 o 
   2   5   8        0.25        1.24      0.44 o 
   3   5   8      276.89      252.53      2.87 o 
   4   5   8        0.07        0.81      0.93 o 
   5   5   8       87.85       75.64      3.59 o 
   6   5   8        0.05        1.85      1.77 o 
   7   5   8       12.30        6.18      2.81 o 
   0   6   8       14.46        9.97      1.77 o 
   1   6   8       26.72       28.64      1.46 o 
   2   6   8        4.09        4.04      0.97 o 
   3   6   8       90.86       89.15      2.68 o 
   4   6   8        0.82        3.71      1.93 o 
   5   6   8       26.63       20.33      2.93 o 
   6   6   8        0.77        2.03      2.80 o 
   1   7   8        4.13        0.50      1.50 o 
   2   7   8       19.00       13.68      1.98 o 
   3   7   8       13.37       16.30      2.52 o 
   4   7   8       13.59       13.06      3.55 o 
   1   1   9      625.27      603.59      2.84 o 
   2   1   9       10.00       10.41      0.39 o 
   3   1   9      237.49      264.36      1.89 o 
   4   1   9       25.26       21.87      0.69 o 
   5   1   9      167.17      183.37      2.10 o 
   6   1   9       62.26       61.45      2.19 o 
   7   1   9       68.12       64.95      2.58 o 
   8   1   9       34.96       36.36      2.06 o 
   9   1   9       13.41       12.69      2.37 o 
   0   2   9        0.05        3.14      0.32 o 
   1   2   9       65.04       71.57      0.71 o 
   2   2   9       43.12       62.29      0.78 o 
   3   2   9       50.90       56.27      0.87 o 
   4   2   9       99.42       97.99      1.26 o 
   5   2   9        1.03        1.62      0.52 o 
   6   2   9       42.21       40.37      1.31 o 
   7   2   9        0.09        1.87      1.03 o 
   8   2   9        9.88        6.97      1.67 o 
   9   2   9        0.19        3.15      2.53 o 
   1   3   9        0.83        1.06      0.21 o 
   2   3   9       13.23       18.56      0.54 o 
   3   3   9       70.72       72.24      0.99 o 
   4   3   9        6.71        5.43      0.54 o 
   5   3   9       99.87      101.46      1.72 o 
   6   3   9        1.86        3.13      0.81 o 
   7   3   9       23.34       21.80      2.00 o 
   8   3   9       13.09       13.92      2.81 o 
   0   4   9      270.13      264.91      2.63 o 
   1   4   9       45.50       45.55      0.78 o 
   2   4   9      243.78      231.67      1.76 o 
   3   4   9      132.81      134.01      1.54 o 
   4   4   9      150.93      143.11      2.20 o 
   5   4   9        9.81        9.38      1.11 o 
   6   4   9       40.40       36.26      2.17 o 
   7   4   9       17.90       15.79      2.24 o 
   8   4   9        2.52       -2.14      2.34 o 
   1   5   9      544.86      585.47      3.68 o 
   2   5   9      208.78      197.95      2.11 o 
   3   5   9      100.12      115.65      2.08 o 
   4   5   9      140.25      135.20      3.72 o 
   5   5   9        1.76        4.87      1.57 o 
   6   5   9        1.64        0.56      1.84 o 
   7   5   9        2.48        1.72      2.01 o 
   0   6   9       21.41       21.56      2.14 o 
   1   6   9       30.01       33.77      1.74 o 
   2   6   9        0.44        1.00      0.83 o 
   3   6   9      109.11      113.59      3.48 o 
   4   6   9       70.49       70.92      4.06 o 
   5   6   9       32.58       29.88      3.26 o 
   6   6   9       71.30       73.91      4.75 o 
   1   7   9        0.45       -0.36      1.23 o 
   2   7   9        0.48        1.81      1.45 o 
   3   7   9       11.20       12.47      1.74 o 
   4   7   9        0.28        0.68      2.39 o 
   0   0  10     2647.08     2527.73     19.96 o 
   1   0  10       50.69       56.78      0.95 o 
   2   0  10      594.40      554.74      4.03 o 
   3   0  10       19.17       19.33      0.81 o 
   4   0  10        1.74        0.83      0.46 o 
   5   0  10        3.35        3.59      0.73 o 
   6   0  10       38.76       46.23      2.32 o 
   7   0  10        4.62        2.84      1.03 o 
   8   0  10       14.72        7.89      2.10 o 
   9   0  10        0.90        0.78      2.67 o 
   1   1  10       75.62       88.63      0.75 o 
   2   1  10       80.24       76.87      0.88 o 
   3   1  10        5.06        2.65      0.34 o 
   4   1  10       35.51       43.80      0.85 o 
   5   1  10        0.19        0.30      0.47 o 
   6   1  10       11.34       13.50      0.94 o 
   7   1  10        3.30        4.96      1.38 o 
   8   1  10        0.88        3.76      1.20 o 
   9   1  10        2.83        5.09      2.07 o 
   0   2  10      101.91      115.26      1.15 o 
   1   2  10      279.88      286.33      1.77 o 
   2   2  10       90.05      101.98      0.99 o 
   3   2  10      368.82      345.72      2.27 o 
   4   2  10        5.90        5.95      0.49 o 
   5   2  10      101.25      100.96      1.31 o 
   6   2  10        0.21        0.53      0.68 o 
   7   2  10       36.18       31.05      2.45 o 
   8   2  10        1.06        1.01      1.50 o 
   1   3  10        5.27        5.64      0.35 o 
   2   3  10      139.28      140.95      1.30 o 
   3   3  10        0.50        0.68      0.34 o 
   4   3  10      120.49      124.63      1.53 o 
   5   3  10       37.36       39.99      1.44 o 
   6   3  10       29.35       29.36      1.68 o 
   7   3  10       20.76       21.10      2.52 o 
   8   3  10        3.97        7.36      1.86 o 
   0   4  10        2.18        2.99      0.54 o 
   1   4  10       32.15       31.96      0.69 o 
   2   4  10       84.25       85.53      1.08 o 
   3   4  10      136.04      137.31      1.56 o 
   4   4  10      262.23      258.77      3.08 o 
   5   4  10       12.99       13.11      1.29 o 
   6   4  10      145.43      146.96      3.76 o 
   7   4  10       28.96       26.64      2.20 o 
   1   5  10      618.18      625.89      3.95 o 
   2   5  10      147.45      143.43      1.83 o 
   3   5  10      260.45      262.02      3.23 o 
   4   5  10       69.93       70.48      2.26 o 
   5   5  10       32.38       30.15      2.85 o 
   6   5  10        0.06        2.28      1.79 o 
   7   5  10        3.48        2.71      2.30 o 
   0   6  10      202.30      202.07      5.43 o 
   1   6  10       10.69       13.46      1.28 o 
   2   6  10       81.31       82.81      3.02 o 
   3   6  10       31.12       29.35      1.78 o 
   4   6  10        2.74        7.51      2.05 o 
   5   6  10        9.89        7.09      2.71 o 
   6   6  10        0.01        1.12      2.53 o 
   1   7  10        8.46        6.46      2.82 o 
   2   7  10       10.64        9.38      1.77 o 
   3   7  10        4.69        5.42      2.28 o 
   4   7  10        3.08        1.11      2.67 o 
   1   1  11      296.98      297.83      1.77 o 
   2   1  11       99.22      102.74      1.08 o 
   3   1  11      103.84      121.26      1.27 o 
   4   1  11       34.00       41.45      0.82 o 
   5   1  11        4.87        7.32      0.55 o 
   6   1  11        0.80        1.70      0.62 o 
   7   1  11        0.03        0.22      1.21 o 
   8   1  11        0.00        2.70      1.31 o 
   9   1  11        0.23        4.73      2.01 o 
   0   2  11     5025.99     5149.45     20.35 o 
   1   2  11      208.38      252.15      1.65 o 
   2   2  11     2241.88     2371.32      8.31 o 
   3   2  11      333.85      366.25      2.39 o 
   4   2  11      212.92      242.13      2.00 o 
   5   2  11       34.29       37.98      0.92 o 
   6   2  11        6.99        5.88      0.89 o 
   7   2  11        0.32        0.81      1.44 o 
   8   2  11        8.23        4.74      1.49 o 
   1   3  11      148.84      131.39      1.25 o 
   2   3  11      217.50      202.99      1.59 o 
   3   3  11       93.73      106.27      1.28 o 
   4   3  11       50.49       55.34      1.13 o 
   5   3  11      294.50      277.15      3.14 o 
   6   3  11       32.67       35.90      2.08 o 
   7   3  11       94.06       82.84      2.71 o 
   8   3  11       76.46       65.30      3.62 o 
   0   4  11        0.82        0.91      0.47 o 
   1   4  11       28.62       30.49      0.67 o 
   2   4  11       11.19       11.50      0.50 o 
   3   4  11       72.05       66.72      1.20 o 
   4   4  11       65.49       63.76      1.64 o 
   5   4  11        7.07        4.84      1.11 o 
   6   4  11       32.89       39.73      2.34 o 
   7   4  11        3.79        8.78      1.74 o 
   1   5  11       29.05       31.36      0.90 o 
   2   5  11       17.53       23.01      0.85 o 
   3   5  11        3.47        5.36      0.94 o 
   4   5  11       13.51       13.91      1.36 o 
   5   5  11        0.41        0.63      1.46 o 
   6   5  11        1.29        0.13      2.24 o 
   7   5  11        0.45       -0.79      2.17 o 
   0   6  11       70.94       76.75      4.09 o 
   1   6  11        2.28        2.88      1.02 o 
   2   6  11       43.86       45.11      2.11 o 
   3   6  11        8.95        9.81      1.38 o 
   4   6  11       11.94       12.47      1.95 o 
   5   6  11        2.72        0.32      2.00 o 
   1   7  11        0.35        0.72      1.75 o 
   2   7  11        3.20        3.67      1.58 o 
   3   7  11        3.55        4.99      1.97 o 
   4   7  11        0.28        0.47      2.34 o 
   0   0  12     1720.42     1689.92     15.29 o 
   1   0  12       70.54       76.54      1.19 o 
   2   0  12      315.13      297.62      2.77 o 
   3   0  12       61.76       56.79      1.36 o 
   4   0  12        9.33       14.41      0.78 o 
   5   0  12       17.37       22.19      0.96 o 
   6   0  12       70.34       72.77      2.60 o 
   7   0  12       17.98        9.25      2.81 o 
   8   0  12       40.09       39.34      2.95 o 
   9   0  12        2.84        0.65      3.81 o 
   1   1  12       64.75       73.11      0.76 o 
   2   1  12      275.39      282.52      1.93 o 
   3   1  12        8.22       12.63      0.52 o 
   4   1  12       32.74       35.06      0.82 o 
   5   1  12        6.59        5.61      0.55 o 
   6   1  12       14.36       15.60      0.99 o 
   7   1  12        4.33        2.88      1.12 o 
   8   1  12       26.23       25.41      2.16 o 
   9   1  12        3.26        3.78      1.86 o 
   0   2  12     1670.87     1657.34      8.47 o 
   1   2  12        0.46        0.21      0.25 o 
   2   2  12      369.52      392.92      2.19 o 
   3   2  12        6.46        4.52      0.39 o 
   4   2  12        4.59        3.55      0.42 o 
   5   2  12       29.10       29.72      0.86 o 
   6   2  12       32.69       34.42      1.45 o 
   7   2  12       32.93       36.03      2.10 o 
   8   2  12        2.23        1.84      1.38 o 
   1   3  12      275.02      293.39      2.05 o 
   2   3  12       58.45       60.91      0.88 o 
   3   3  12       43.37       48.57      0.91 o 
   4   3  12       12.37       11.82      0.58 o 
   5   3  12        4.84        5.06      0.80 o 
   6   3  12        0.90        0.58      1.19 o 
   7   3  12        7.32        3.10      1.26 o 
   8   3  12        2.80        2.08      1.75 o 
   0   4  12       35.19       41.07      1.00 o 
   1   4  12        4.41        3.57      0.42 o 
   2   4  12       12.17       15.39      0.54 o 
   3   4  12       10.25       11.76      0.67 o 
   4   4  12        5.48        6.57      0.88 o 
   5   4  12        0.33        0.30      0.85 o 
   6   4  12       17.76       15.65      1.69 o 
   7   4  12        8.82       10.18      1.80 o 
   1   5  12      274.54      278.07      2.41 o 
   2   5  12       13.99       15.29      0.88 o 
   3   5  12       58.73       66.51      2.32 o 
   4   5  12       38.71       39.02      1.98 o 
   5   5  12        4.50        4.82      1.75 o 
   6   5  12       25.21       16.34      2.58 o 
   0   6  12      758.15      751.51     12.35 o 
   1   6  12       21.26       22.50      1.71 o 
   2   6  12      373.45      377.47      5.31 o 
   3   6  12       42.06       40.08      2.47 o 
   4   6  12       41.69       46.60      2.68 o 
   5   6  12        0.53        1.43      2.14 o 
   1   7  12       21.07       20.88      2.43 o 
   2   7  12       55.31       58.12      3.46 o 
   3   7  12        1.97        3.30      1.96 o 
   1   1  13      945.48     1054.29      4.52 o 
   2   1  13      141.38      151.02      1.28 o 
   3   1  13       59.79       66.28      0.97 o 
   4   1  13       99.31      100.45      1.33 o 
   5   1  13        0.78        1.23      0.46 o 
   6   1  13       19.82       17.70      1.01 o 
   7   1  13        6.97        7.27      1.18 o 
   8   1  13        2.92        2.43      1.41 o 
   0   2  13       12.29       12.09      0.48 o 
   1   2  13       72.24       75.52      0.85 o 
   2   2  13        3.06        1.91      0.28 o 
   3   2  13      110.17      104.44      1.19 o 
   4   2  13        1.03        1.59      0.41 o 
   5   2  13        7.32        6.73      0.59 o 
   6   2  13        4.11        6.28      1.01 o 
   7   2  13        1.54        2.64      1.23 o 
   8   2  13        2.48        5.13      2.30 o 
   1   3  13       68.10       76.19      0.99 o 
   2   3  13       18.44       15.78      0.53 o 
   3   3  13        3.49        3.64      0.43 o 
   4   3  13       24.24       23.62      0.76 o 
   5   3  13        0.00        1.88      0.71 o 
   6   3  13        8.05        7.15      1.56 o 
   7   3  13        2.47        2.25      1.59 o 
   8   3  13        0.72        4.21      1.75 o 
   0   4  13       44.56       45.95      1.08 o 
   1   4  13       20.01       22.54      0.67 o 
   2   4  13        8.42        8.91      0.48 o 
   3   4  13       32.82       33.49      1.15 o 
   4   4  13        4.96        6.43      0.90 o 
   5   4  13        3.38        3.57      0.91 o 
   6   4  13        7.49        7.43      1.70 o 
   7   4  13       36.30       33.73      2.79 o 
   1   5  13     1285.98     1247.45      7.88 o 
   2   5  13      118.60      125.54      2.02 o 
   3   5  13      222.84      215.36      3.19 o 
   4   5  13       61.92       67.62      2.50 o 
   5   5  13        0.36       -0.29      1.45 o 
   6   5  13        0.33        3.11      2.05 o 
   0   6  13      271.72      292.58      8.70 o 
   1   6  13       46.90       59.26      2.21 o 
   2   6  13      101.75      114.63      3.28 o 
   3   6  13      144.44      156.31      4.23 o 
   4   6  13        0.04        0.28      1.50 o 
   5   6  13       25.26       24.86      3.39 o 
   1   7  13        2.44        0.80      1.91 o 
   2   7  13        8.25        9.66      1.63 o 
   3   7  13       17.18       14.16      2.71 o 
   0   0  14      810.07      791.01      8.55 o 
   1   0  14      107.65      107.98      1.46 o 
   2   0  14      227.24      227.58      2.34 o 
   3   0  14       31.23       29.75      1.01 o 
   4   0  14        7.02        6.34      0.68 o 
   5   0  14        0.01        1.02      0.60 o 
   6   0  14        1.75        1.24      0.96 o 
   7   0  14        0.32        0.60      1.90 o 
   8   0  14       12.15       13.20      1.87 o 
   1   1  14     2793.12     2900.37     10.45 o 
   2   1  14      147.08      145.02      1.27 o 
   3   1  14      250.12      255.39      1.94 o 
   4   1  14       73.17       78.85      1.20 o 
   5   1  14        4.46        5.45      0.49 o 
   6   1  14       12.79       15.90      1.04 o 
   7   1  14        0.44        2.30      0.95 o 
   8   1  14        4.56        2.92      1.55 o 
   0   2  14       61.90       76.02      1.06 o 
   1   2  14      115.40      110.51      1.04 o 
   2   2  14       73.90       81.88      0.95 o 
   3   2  14      110.52      108.56      1.23 o 
   4   2  14       17.62       18.01      0.66 o 
   5   2  14        0.02        1.26      0.53 o 
   6   2  14        0.29        1.38      0.71 o 
   7   2  14       31.14       31.18      1.96 o 
   8   2  14        2.68       -1.93      2.20 o 
   1   3  14      597.60      670.34      3.56 o 
   2   3  14       14.45       14.34      0.53 o 
   3   3  14      251.84      267.14      2.04 o 
   4   3  14       24.82       27.31      1.01 o 
   5   3  14       34.98       36.75      1.41 o 
   6   3  14       32.59       28.20      1.86 o 
   7   3  14        3.58        4.64      1.69 o 
   8   3  14       24.57       24.26      2.73 o 
   0   4  14      109.27      109.11      1.54 o 
   1   4  14       33.30       34.90      0.86 o 
   2   4  14       78.73       83.36      1.29 o 
   3   4  14       95.99       99.33      1.65 o 
   4   4  14       25.05       26.05      1.17 o 
   5   4  14        2.97        2.36      0.90 o 
   6   4  14        5.49        8.73      1.48 o 
   7   4  14       26.81       25.69      2.29 o 
   1   5  14        0.14        3.55      0.73 o 
   2   5  14        0.01        0.76      0.69 o 
   3   5  14       26.18       27.50      1.43 o 
   4   5  14        3.54        4.63      1.23 o 
   5   5  14       61.22       61.05      3.03 o 
   6   5  14       12.81       12.05      2.50 o 
   0   6  14      162.87      150.58      6.00 o 
   1   6  14        0.34        1.05      1.26 o 
   2   6  14       85.67       86.38      2.47 o 
   3   6  14        0.08        2.22      1.45 o 
   4   6  14       12.40       11.65      2.01 o 
   5   6  14        4.20        8.11      2.71 o 
   1   7  14        1.91        2.14      2.06 o 
   2   7  14        3.45        5.48      2.17 o 
   3   7  14        4.10        3.34      2.12 o 
   1   1  15     1278.48     1338.57      6.23 o 
   2   1  15        1.47        0.98      0.29 o 
   3   1  15      197.23      201.06      1.90 o 
   4   1  15       15.92       17.05      0.68 o 
   5   1  15       10.25       11.46      0.66 o 
   6   1  15       12.64       14.37      1.07 o 
   7   1  15        0.00        1.31      1.01 o 
   8   1  15        3.62        3.90      1.54 o 
   0   2  15      688.94      739.99      4.69 o 
   1   2  15       19.52       21.41      0.54 o 
   2   2  15      139.24      160.36      1.40 o 
   3   2  15        5.86        4.79      0.44 o 
   4   2  15       17.18       19.94      0.71 o 
   5   2  15        8.39        7.01      0.68 o 
   6   2  15       23.47       24.07      1.27 o 
   7   2  15       15.29       16.27      2.00 o 
   8   2  15        0.00        0.65      3.46 o 
   1   3  15      344.71      363.37      2.42 o 
   2   3  15      534.21      519.73      3.26 o 
   3   3  15       77.44       85.35      1.20 o 
   4   3  15      277.30      282.30      2.68 o 
   5   3  15        9.81       10.60      1.07 o 
   6   3  15        0.18        1.32      1.03 o 
   7   3  15        5.68        6.93      1.84 o 
   8   3  15       29.87       29.85      3.45 o 
   0   4  15     1141.98     1114.65      6.65 o 
   1   4  15        0.36        0.67      0.46 o 
   2   4  15      492.43      482.41      3.50 o 
   3   4  15        2.12        4.37      0.70 o 
   4   4  15       17.64       15.14      1.13 o 
   5   4  15        0.22        1.82      0.91 o 
   6   4  15        2.01        3.04      1.27 o 
   7   4  15        0.97        3.22      1.60 o 
   1   5  15       70.41       75.20      1.87 o 
   2   5  15        2.73        3.74      0.88 o 
   3   5  15       10.20       11.15      1.28 o 
   4   5  15        2.07        2.06      1.19 o 
   5   5  15        0.00        3.82      1.31 o 
   6   5  15        0.01        0.11      1.92 o 
   0   6  15       17.44       21.84      2.89 o 
   1   6  15        2.56        2.29      1.26 o 
   2   6  15       16.40       15.58      1.36 o 
   3   6  15        8.34        7.37      1.69 o 
   4   6  15       11.02        8.64      1.97 o 
   5   6  15        2.83        6.17      2.44 o 
   1   7  15       45.51       40.44      3.13 o 
   2   7  15       17.13       13.60      2.39 o 
   3   7  15       17.38       17.00      4.66 o 
   0   0  16     2279.83     2248.01     19.95 o 
   1   0  16      342.49      368.20      3.72 o 
   2   0  16     1073.10     1088.67      7.12 o 
   3   0  16      253.97      243.28      2.97 o 
   4   0  16      131.02      134.76      2.05 o 
   5   0  16        0.28        0.27      0.68 o 
   6   0  16       15.86       16.63      2.22 o 
   7   0  16       47.56       45.82      2.79 o 
   8   0  16       14.21       11.00      4.37 o 
   1   1  16      260.63      221.07      1.77 o 
   2   1  16       18.86       13.58      0.48 o 
   3   1  16       24.81       28.78      0.76 o 
   4   1  16        0.99        1.39      0.45 o 
   5   1  16       86.81       83.17      1.44 o 
   6   1  16       13.90       15.62      1.17 o 
   7   1  16       50.28       50.87      3.57 o 
   8   1  16       11.67        8.56      1.73 o 
   0   2  16        4.00        1.33      0.37 o 
   1   2  16       42.22       44.77      0.74 o 
   2   2  16        1.86        2.43      0.38 o 
   3   2  16       45.68       40.31      0.84 o 
   4   2  16       30.04       27.42      0.82 o 
   5   2  16       15.31       13.88      0.76 o 
   6   2  16       27.85       25.18      1.43 o 
   7   2  16        6.57        5.58      1.53 o 
   8   2  16        9.54        8.22      2.76 o 
   1   3  16        1.12        2.22      0.39 o 
   2   3  16       29.14       28.98      1.03 o 
   3   3  16       20.46       16.82      0.64 o 
   4   3  16        0.40        0.91      0.59 o 
   5   3  16       14.67       14.29      1.24 o 
   6   3  16       27.63       32.40      1.85 o 
   7   3  16        0.98        0.41      2.00 o 
   8   3  16       30.68       34.04      4.74 o 
   0   4  16     1503.53     1481.71      8.87 o 
   1   4  16       61.11       63.93      1.12 o 
   2   4  16      738.76      726.17      4.71 o 
   3   4  16      115.02      111.09      1.83 o 
   4   4  16       72.74       73.92      2.67 o 
   5   4  16        4.16        3.24      1.08 o 
   6   4  16        0.27        1.06      1.38 o 
   7   4  16       14.47       12.35      2.19 o 
   1   5  16      278.91      268.45      3.51 o 
   2   5  16       15.07       16.93      1.20 o 
   3   5  16       19.06       15.63      1.48 o 
   4   5  16       12.14       16.28      1.61 o 
   5   5  16        5.10        7.61      1.66 o 
   6   5  16        0.27       -1.39      1.72 o 
   0   6  16       38.60       32.09      4.21 o 
   1   6  16        3.09        4.88      1.38 o 
   2   6  16        9.07        9.27      2.07 o 
   3   6  16        1.65        2.68      1.54 o 
   4   6  16        2.01        3.24      1.95 o 
   5   6  16        3.92        5.64      2.63 o 
   1   7  16       72.58       70.07      4.46 o 
   2   7  16       45.96       42.72      3.86 o 
   3   7  16       19.87       22.63      3.04 o 
   1   1  17      616.41      663.43      3.79 o 
   2   1  17       82.28       83.41      1.06 o 
   3   1  17       85.95       92.32      1.21 o 
   4   1  17       79.30       81.89      1.35 o 
   5   1  17        0.87        4.29      0.64 o 
   6   1  17       13.44        9.37      1.04 o 
   7   1  17        0.45        3.64      1.37 o 
   8   1  17        0.49        2.56      1.90 o 
   0   2  17      150.42      148.91      1.73 o 
   1   2  17        1.00        1.17      0.33 o 
   2   2  17       45.72       55.88      0.93 o 
   3   2  17        0.16        0.98      0.39 o 
   4   2  17        6.91        5.44      0.54 o 
   5   2  17        8.38        7.47      0.78 o 
   6   2  17       32.55       32.08      2.15 o 
   7   2  17       15.21       13.68      1.89 o 
   8   2  17       11.38        6.29      2.59 o 
   1   3  17       19.10       19.87      0.64 o 
   2   3  17        0.05        0.46      0.41 o 
   3   3  17        8.19        6.42      0.53 o 
   4   3  17        0.91        0.42      0.62 o 
   5   3  17        0.12        0.26      0.84 o 
   6   3  17        2.09        3.03      1.23 o 
   7   3  17        1.51        5.91      2.22 o 
   0   4  17      624.25      633.20      5.90 o 
   1   4  17       24.48       24.33      0.84 o 
   2   4  17      382.74      374.95      3.14 o 
   3   4  17       63.30       64.13      1.60 o 
   4   4  17      100.33      100.84      2.63 o 
   5   4  17       12.55        6.22      1.49 o 
   6   4  17       20.15       21.50      2.23 o 
   7   4  17        0.09        0.83      2.17 o 
   1   5  17       69.78       69.47      2.13 o 
   2   5  17        3.07        2.51      0.87 o 
   3   5  17       10.28       12.16      1.73 o 
   4   5  17        0.00        1.93      1.16 o 
   5   5  17       72.67       73.54      3.42 o 
   6   5  17        6.64        8.01      2.40 o 
   0   6  17        9.97        6.22      2.10 o 
   1   6  17       27.78       27.53      2.26 o 
   2   6  17        0.61        0.28      1.74 o 
   3   6  17       78.70       81.98      3.76 o 
   4   6  17        6.63        6.26      2.09 o 
   5   6  17        9.73       10.96      2.07 o 
   1   7  17        0.31        2.08      1.88 o 
   2   7  17       12.93        7.45      2.92 o 
   0   0  18     2510.13     2690.85     20.63 o 
   1   0  18      121.82      134.95      2.12 o 
   2   0  18     1662.55     1736.57     10.78 o 
   3   0  18      241.79      236.50      2.56 o 
   4   0  18      448.13      430.70      4.40 o 
   5   0  18        5.52        4.09      0.96 o 
   6   0  18       58.22       58.66      2.86 o 
   7   0  18       24.80       24.02      4.27 o 
   8   0  18        9.72        8.39      4.10 o 
   1   1  18        0.17        1.27      0.37 o 
   2   1  18      155.56      152.24      1.47 o 
   3   1  18       76.71       71.56      1.10 o 
   4   1  18      108.61      110.54      1.59 o 
   5   1  18      140.71      143.01      2.54 o 
   6   1  18       24.58       25.58      1.96 o 
   7   1  18       47.41       42.95      2.65 o 
   8   1  18        2.60        4.60      1.87 o 
   0   2  18      316.38      295.33      2.73 o 
   1   2  18        0.86        1.37      0.33 o 
   2   2  18       37.20       37.97      0.78 o 
   3   2  18        0.14       -0.52      0.39 o 
   4   2  18      106.40      106.92      1.57 o 
   5   2  18        6.77        6.94      0.86 o 
   6   2  18      141.90      147.17      3.83 o 
   7   2  18       15.79       14.45      2.29 o 
   8   2  18       24.08       17.34      2.51 o 
   1   3  18      120.29      118.36      1.30 o 
   2   3  18      110.80      104.27      1.44 o 
   3   3  18      176.95      181.70      1.84 o 
   4   3  18       95.31       94.95      1.76 o 
   5   3  18       86.71       87.82      2.43 o 
   6   3  18        6.25        6.69      1.43 o 
   7   3  18       19.61       13.82      3.59 o 
   0   4  18       12.70       16.83      1.06 o 
   1   4  18       60.50       62.25      1.23 o 
   2   4  18        8.08        7.82      0.74 o 
   3   4  18      150.56      141.34      2.41 o 
   4   4  18        1.78        2.55      0.92 o 
   5   4  18       35.42       33.12      2.25 o 
   6   4  18        1.23        2.53      1.51 o 
   7   4  18        0.58        4.22      2.07 o 
   1   5  18       71.79       73.67      2.24 o 
   2   5  18        6.74        5.64      1.25 o 
   3   5  18        0.62        0.45      1.09 o 
   4   5  18        2.94        3.12      1.30 o 
   5   5  18       11.68       12.73      1.95 o 
   6   5  18        0.01       -0.57      2.56 o 
   0   6  18        0.94        1.04      1.94 o 
   1   6  18        2.12        3.21      1.54 o 
   2   6  18        4.84        5.42      2.11 o 
   3   6  18        7.04        5.66      2.37 o 
   4   6  18       32.35       35.63      3.14 o 
   1   7  18       47.86       46.35      3.51 o 
   2   7  18       31.86       40.85      4.31 o 
   1   1  19       74.69       85.28      1.17 o 
   2   1  19       64.41       64.68      0.99 o 
   3   1  19      253.97      251.14      2.13 o 
   4   1  19       53.75       52.34      1.29 o 
   5   1  19      247.94      238.15      2.97 o 
   6   1  19       21.82       24.50      1.51 o 
   7   1  19       82.74       77.78      4.56 o 
   8   1  19        7.23        8.12      1.94 o 
   0   2  19        0.00        0.70      0.43 o 
   1   2  19       23.78       22.01      0.64 o 
   2   2  19       44.41       45.36      0.89 o 
   3   2  19       55.31       47.90      0.91 o 
   4   2  19      140.09      153.78      1.89 o 
   5   2  19        8.19        5.25      0.86 o 
   6   2  19       60.89       72.00      2.48 o 
   7   2  19        1.97        4.74      1.40 o 
   8   2  19        4.36        4.75      2.61 o 
   1   3  19      534.50      505.19      3.21 o 
   2   3  19      287.83      300.89      2.48 o 
   3   3  19      429.75      391.80      3.39 o 
   4   3  19      129.76      133.08      2.37 o 
   5   3  19      230.30      214.16      3.91 o 
   6   3  19        0.35        1.72      1.31 o 
   7   3  19       70.89       67.98      4.77 o 
   0   4  19      166.25      158.50      2.73 o 
   1   4  19        2.47        2.73      0.53 o 
   2   4  19       33.00       33.53      1.22 o 
   3   4  19        2.42        2.60      0.76 o 
   4   4  19       21.73       21.57      1.54 o 
   5   4  19        1.61        1.44      1.39 o 
   6   4  19       37.37       37.82      3.59 o 
   7   4  19        6.38        3.86      2.22 o 
   1   5  19        7.35        6.29      1.20 o 
   2   5  19        1.05        0.81      1.11 o 
   3   5  19        5.25        3.66      1.23 o 
   4   5  19        0.16        0.70      1.28 o 
   5   5  19        4.18        5.03      1.74 o 
   6   5  19        0.16        0.42      2.85 o 
   0   6  19        0.06        0.63      2.06 o 
   1   6  19        0.62        2.17      1.37 o 
   2   6  19        0.37        2.55      1.90 o 
   3   6  19        1.95        2.56      1.41 o 
   4   6  19        0.46        1.49      2.14 o 
   1   7  19        1.02        3.90      2.02 o 
   0   0  20       16.08       20.99      1.01 o 
   1   0  20       92.53       90.80      1.63 o 
   2   0  20        2.29        0.08      0.57 o 
   3   0  20      317.95      306.90      3.24 o 
   4   0  20       44.63       45.24      1.53 o 
   5   0  20      109.84      108.49      4.34 o 
   6   0  20       26.50       22.93      2.42 o 
   7   0  20        3.16        2.22      3.15 o 
   8   0  20        1.50        7.76      6.89 o 
   1   1  20       26.56       23.22      0.83 o 
   2   1  20       52.54       56.35      0.94 o 
   3   1  20       70.33       70.49      1.17 o 
   4   1  20       20.80       22.49      0.95 o 
   5   1  20       71.77       69.66      2.37 o 
   6   1  20        0.73        1.91      1.12 o 
   7   1  20       21.57       23.92      2.49 o 
   8   1  20        2.28        4.08      1.88 o 
   0   2  20       10.40       10.01      0.67 o 
   1   2  20        8.35        7.80      0.49 o 
   2   2  20       76.08       69.55      1.02 o 
   3   2  20       18.18       23.22      0.71 o 
   4   2  20      236.92      220.33      2.64 o 
   5   2  20        1.13        1.13      0.86 o 
   6   2  20      160.53      146.45      3.28 o 
   7   2  20        1.21        0.36      1.52 o 
   1   3  20      225.59      236.89      2.09 o 
   2   3  20      248.40      239.35      2.24 o 
   3   3  20       91.71      103.30      1.75 o 
   4   3  20      242.16      236.97      3.59 o 
   5   3  20       16.21       20.10      1.70 o 
   6   3  20       29.81       31.32      2.74 o 
   7   3  20        1.54        4.43      2.41 o 
   0   4  20       24.38       26.84      1.55 o 
   1   4  20       21.17       18.61      0.92 o 
   2   4  20        6.01        5.03      0.80 o 
   3   4  20       72.67       71.96      2.22 o 
   4   4  20        3.37        6.27      1.40 o 
   5   4  20       27.25       20.64      1.99 o 
   6   4  20        5.77        5.91      1.97 o 
   1   5  20        1.29        0.86      1.00 o 
   2   5  20        0.54       -1.77      1.18 o 
   3   5  20        4.01        6.08      1.19 o 
   4   5  20        0.60        1.50      1.25 o 
   5   5  20       12.22       11.49      1.92 o 
   0   6  20        3.65        3.87      2.41 o 
   1   6  20        0.25        0.49      1.77 o 
   2   6  20       10.04       16.54      2.68 o 
   3   6  20        0.44        3.38      2.07 o 
   4   6  20       18.63       19.58      2.65 o 
   1   7  20       14.77       15.05      2.26 o 
   1   1  21       33.59       35.59      0.86 o 
   2   1  21      309.95      303.63      2.33 o 
   3   1  21        9.07       11.53      0.58 o 
   4   1  21      235.78      226.50      2.62 o 
   5   1  21        0.00        4.38      1.04 o 
   6   1  21        9.23        6.28      2.14 o 
   7   1  21        0.21        5.75      1.80 o 
   8   1  21        6.46        7.26      2.69 o 
   0   2  21       14.61       15.93      0.83 o 
   1   2  21        0.02       -0.03      0.38 o 
   2   2  21       62.78       61.77      1.08 o 
   3   2  21        0.28        1.73      0.51 o 
   4   2  21      188.49      184.49      2.43 o 
   5   2  21        0.03        1.99      0.88 o 
   6   2  21      129.17      126.54      3.38 o 
   7   2  21        0.02        1.52      1.43 o 
   1   3  21       42.12       45.49      1.09 o 
   2   3  21        0.59        1.21      0.49 o 
   3   3  21       42.59       40.42      1.26 o 
   4   3  21        1.66        3.90      0.89 o 
   5   3  21       25.75       26.56      1.94 o 
   6   3  21        1.15        1.34      1.49 o 
   7   3  21        6.95        5.29      2.21 o 
   0   4  21       86.96       85.85      2.56 o 
   1   4  21        7.57        7.35      0.82 o 
   2   4  21       51.34       46.79      1.61 o 
   3   4  21       15.28       16.34      1.12 o 
   4   4  21       21.43       26.14      2.10 o 
   5   4  21        0.17        0.43      1.35 o 
   6   4  21       10.06       13.50      2.31 o 
   1   5  21        5.22        6.27      1.42 o 
   2   5  21        0.47       -0.32      1.43 o 
   3   5  21       19.65       19.32      2.26 o 
   4   5  21        0.76        2.40      1.39 o 
   5   5  21       54.51       63.51      3.32 o 
   0   6  21        2.34        4.50      2.56 o 
   1   6  21       13.72       15.95      2.37 o 
   2   6  21        3.60        3.24      2.11 o 
   3   6  21       43.32       50.93      4.39 o 
   4   6  21        3.50        4.05      1.85 o 
   0   0  22     2873.78     2935.67     21.15 o 
   1   0  22      508.77      483.19      4.22 o 
   2   0  22     1656.59     1623.00     11.28 o 
   3   0  22     1423.81     1399.43      9.54 o 
   4   0  22      484.59      463.24      5.85 o 
   5   0  22      319.13      312.41      6.74 o 
   6   0  22      117.12      114.90      5.53 o 
   7   0  22        0.08        3.44      2.31 o 
   8   0  22       32.55       23.75      6.97 o 
   1   1  22        1.99        0.88      0.40 o 
   2   1  22      110.58      111.72      1.42 o 
   3   1  22      290.00      296.48      2.52 o 
   4   1  22       42.81       46.52      1.39 o 
   5   1  22      494.75      489.65      6.13 o 
   6   1  22        0.39        0.12      1.48 o 
   7   1  22      135.60      137.56      8.30 o 
   0   2  22        1.67        1.56      0.56 o 
   1   2  22       26.61       25.74      0.78 o 
   2   2  22       97.32       96.35      1.34 o 
   3   2  22       77.61       83.20      1.45 o 
   4   2  22      367.92      351.68      3.73 o 
   5   2  22       17.16       15.27      1.48 o 
   6   2  22      238.19      225.90      4.77 o 
   7   2  22        0.55        0.25      1.51 o 
   1   3  22        0.05       -0.02      0.52 o 
   2   3  22      101.40       94.71      1.57 o 
   3   3  22        4.86        5.19      0.73 o 
   4   3  22       63.51       59.01      1.78 o 
   5   3  22        6.21        3.09      1.12 o 
   6   3  22        0.00        1.39      1.50 o 
   7   3  22        0.47        2.30      1.94 o 
   0   4  22      104.77      113.20      3.39 o 
   1   4  22        5.77        4.67      0.88 o 
   2   4  22       69.00       67.66      1.85 o 
   3   4  22       20.37       19.24      1.22 o 
   4   4  22       21.52       21.19      2.60 o 
   5   4  22        7.37        8.02      1.59 o 
   6   4  22        4.96        3.25      2.10 o 
   1   5  22        0.72        0.66      1.25 o 
   2   5  22        1.72        2.13      1.49 o 
   3   5  22        0.17       -1.78      1.33 o 
   4   5  22        1.68        1.62      1.28 o 
   5   5  22        0.47        1.64      1.85 o 
   0   6  22        0.00        0.92      2.70 o 
   1   6  22        0.77        0.29      2.05 o 
   2   6  22        3.57        0.52      2.04 o 
   3   6  22        3.81        4.37      2.62 o 
   1   1  23        4.28        6.55      0.55 o 
   2   1  23        7.16        8.90      0.66 o 
   3   1  23       25.76       27.62      0.89 o 
   4   1  23        2.63        4.90      0.81 o 
   5   1  23       73.50       80.96      3.00 o 
   6   1  23        2.37        0.04      1.54 o 
   7   1  23       30.06       33.18      2.99 o 
   0   2  23       22.01       22.78      1.03 o 
   1   2  23       22.38       24.86      0.94 o 
   2   2  23        1.36        0.83      0.50 o 
   3   2  23       88.79       90.99      1.54 o 
   4   2  23       20.62       26.50      1.19 o 
   5   2  23       46.95       47.22      2.00 o 
   6   2  23       30.12       41.63      2.22 o 
   7   2  23        5.49        6.80      1.78 o 
   1   3  23       15.68       13.15      0.83 o 
   2   3  23        2.82        3.97      0.65 o 
   3   3  23        4.64        3.65      0.77 o 
   4   3  23        1.65        1.31      0.91 o 
   5   3  23       22.31       18.08      1.46 o 
   6   3  23        0.03        1.64      1.71 o 
   7   3  23        4.93        0.91      1.97 o 
   0   4  23       77.68       80.28      4.42 o 
   1   4  23       21.91       17.97      1.22 o 
   2   4  23       70.60       67.78      2.02 o 
   3   4  23       68.31       63.17      2.01 o 
   4   4  23       41.38       37.61      2.48 o 
   5   4  23       17.55       14.29      1.96 o 
   6   4  23       13.20       10.30      2.22 o 
   1   5  23        0.35        2.83      1.48 o 
   2   5  23        1.12       -0.69      1.46 o 
   3   5  23        0.12        0.22      1.83 o 
   4   5  23        2.69        0.43      1.37 o 
   5   5  23        0.03        1.68      1.82 o 
   0   6  23        0.16        3.02      3.07 o 
   1   6  23        1.10        3.25      1.99 o 
   2   6  23        0.42        1.25      1.98 o 
   3   6  23        4.06        3.68      2.64 o 
   0   0  24      309.69      310.20      4.42 o 
   1   0  24       97.44       96.33      1.93 o 
   2   0  24      139.03      138.15      2.39 o 
   3   0  24      250.76      246.81      3.57 o 
   4   0  24       10.02       10.72      1.38 o 
   5   0  24       20.09       16.93      2.46 o 
   6   0  24        1.25        1.82      2.36 o 
   7   0  24       16.74       15.35      4.93 o 
   1   1  24      426.16      415.28      3.03 o 
   2   1  24        3.20        2.87      0.56 o 
   3   1  24       57.26       58.90      1.19 o 
   4   1  24        3.34        2.40      0.82 o 
   5   1  24        1.29        4.32      1.20 o 
   6   1  24        0.00        2.02      1.48 o 
   7   1  24        0.19        1.09      2.03 o 
   0   2  24       15.58       14.71      0.99 o 
   1   2  24        1.58        0.80      0.53 o 
   2   2  24        1.28        1.16      0.55 o 
   3   2  24        0.41        0.68      0.59 o 
   4   2  24      111.92      113.26      2.43 o 
   5   2  24       14.10       15.48      1.40 o 
   6   2  24      107.76      101.56      3.24 o 
   7   2  24       31.64       33.07      2.59 o 
   1   3  24      482.18      438.28      4.54 o 
   2   3  24       42.27       34.53      1.31 o 
   3   3  24      160.30      148.58      2.54 o 
   4   3  24       40.43       38.76      1.79 o 
   5   3  24       18.99       18.37      2.00 o 
   6   3  24        0.43       -0.11      1.93 o 
   0   4  24        0.13       -0.54      1.39 o 
   1   4  24        3.14        3.22      0.98 o 
   2   4  24        0.41        1.31      0.96 o 
   3   4  24        6.04        6.43      1.24 o 
   4   4  24        0.00        4.05      1.31 o 
   5   4  24        0.17        0.60      1.71 o 
   6   4  24        1.52        1.53      1.89 o 
   1   5  24        0.28        0.63      1.48 o 
   2   5  24        0.24       -0.46      1.50 o 
   3   5  24        9.76        7.10      2.11 o 
   4   5  24        1.63        5.46      1.50 o 
   5   5  24       18.52       22.59      2.31 o 
   0   6  24        0.05        6.90     11.81 o 
   1   6  24        0.05       -0.68      2.09 o 
   2   6  24        0.58       -2.48      2.27 o 
   3   6  24        0.12       -2.19      2.18 o 
   1   1  25     1482.45     1483.66      8.04 o 
   2   1  25       94.92       92.74      1.58 o 
   3   1  25      606.88      605.86      4.78 o 
   4   1  25       50.96       47.04      1.67 o 
   5   1  25      119.55      113.82      3.44 o 
   6   1  25        0.63        3.59      1.98 o 
   7   1  25       22.43       10.31      3.03 o 
   0   2  25       95.74      101.30      2.23 o 
   1   2  25        2.69        2.83      0.67 o 
   2   2  25       24.23       25.94      1.03 o 
   3   2  25        8.77       10.86      0.79 o 
   4   2  25        6.24        5.36      0.92 o 
   5   2  25        1.57        2.74      1.06 o 
   6   2  25       10.40        7.89      1.53 o 
   7   2  25        0.70        3.01      2.19 o 
   1   3  25      107.52      111.05      2.42 o 
   2   3  25        0.97        3.73      0.81 o 
   3   3  25       34.20       36.12      1.75 o 
   4   3  25        0.12        1.32      0.99 o 
   5   3  25        5.06        6.30      1.45 o 
   6   3  25        0.09        0.71      1.59 o 
   0   4  25        0.30        1.07      1.84 o 
   1   4  25        3.11        3.22      1.05 o 
   2   4  25        0.00        0.21      1.08 o 
   3   4  25        7.83        5.23      1.20 o 
   4   4  25        3.30        3.43      1.10 o 
   5   4  25        1.01        0.17      1.77 o 
   1   5  25        5.23        7.55      1.76 o 
   2   5  25        0.06        1.28      1.64 o 
   3   5  25       12.79        7.28      2.19 o 
   4   5  25        1.37        3.66      1.59 o 
   0   6  25        6.74       11.85      5.45 o 
   1   6  25        0.03       -1.17      2.21 o 
   2   6  25        4.73        5.76      2.45 o 
   0   0  26      501.97      513.87      7.47 o 
   1   0  26      155.36      159.37      2.86 o 
   2   0  26      359.30      352.64      4.95 o 
   3   0  26      322.00      336.56      5.40 o 
   4   0  26       83.41       79.35      2.83 o 
   5   0  26        6.24        6.24      1.90 o 
   6   0  26        8.66       11.12      2.65 o 
   7   0  26       73.00       75.08      7.61 o 
   1   1  26      748.15      790.67      5.28 o 
   2   1  26        0.20        1.12      0.60 o 
   3   1  26       66.09       73.62      1.69 o 
   4   1  26        1.59        3.79      1.05 o 
   5   1  26       16.37       15.19      1.73 o 
   6   1  26       20.04       20.83      2.74 o 
   7   1  26        9.57       10.06      3.75 o 
   0   2  26       54.70       43.32      1.95 o 
   1   2  26        1.38        1.86      0.80 o 
   2   2  26       42.84       37.07      1.53 o 
   3   2  26        0.56        1.83      0.73 o 
   4   2  26        8.37        8.64      1.04 o 
   5   2  26        1.61        2.60      1.21 o 
   6   2  26        0.33        0.46      1.58 o 
   1   3  26       35.34       30.67      1.49 o 
   2   3  26        1.93        1.02      0.78 o 
   3   3  26       16.95       14.04      1.52 o 
   4   3  26        2.23        2.98      1.16 o 
   5   3  26        2.00        1.02      1.38 o 
   6   3  26        0.19        0.82      1.64 o 
   0   4  26        2.81        2.71      2.17 o 
   1   4  26        2.42        3.86      1.31 o 
   2   4  26        3.59        5.05      1.23 o 
   3   4  26        3.37        3.32      1.26 o 
   4   4  26        0.83        0.22      1.09 o 
   5   4  26        0.65        2.12      1.81 o 
   1   5  26       79.21       76.28      3.73 o 
   2   5  26        9.16        6.01      1.91 o 
   3   5  26       19.40       15.45      2.53 o 
   4   5  26        6.52        3.08      2.36 o 
   0   6  26       33.69       37.37      7.76 o 
   1   6  26        0.37       -1.07      2.59 o 
   2   6  26       15.26       22.22      2.94 o 
   1   1  27       12.50       16.48      1.05 o 
   2   1  27       14.34       12.61      0.94 o 
   3   1  27        2.48        2.67      0.68 o 
   4   1  27        5.75        5.02      1.05 o 
   5   1  27       20.68       23.17      2.04 o 
   6   1  27        5.25        3.59      2.04 o 
   7   1  27       12.18        6.69      2.26 o 
   0   2  27       24.89       16.13      1.91 o 
   1   2  27        0.05        0.35      0.81 o 
   2   2  27       14.06       10.17      0.99 o 
   3   2  27        0.17        0.62      0.78 o 
   4   2  27        0.01        1.86      0.95 o 
   5   2  27        0.26        0.73      1.11 o 
   6   2  27        4.15        5.96      1.66 o 
   1   3  27       38.20       30.55      1.66 o 
   2   3  27        8.72       10.75      1.09 o 
   3   3  27        3.52        4.19      1.34 o 
   4   3  27        1.07        1.80      1.12 o 
   5   3  27        0.11        1.52      1.45 o 
   6   3  27        4.61        6.79      1.84 o 
   0   4  27       96.35      100.98      8.87 o 
   1   4  27        5.91        2.00      1.69 o 
   2   4  27       45.38       39.86      2.51 o 
   3   4  27        8.33        5.65      1.25 o 
   4   4  27        1.85        0.56      1.19 o 
   5   4  27        1.41        1.06      2.12 o 
   1   5  27       50.67       43.07      4.16 o 
   2   5  27        0.02       -1.41      1.68 o 
   3   5  27        7.19        3.45      2.21 o 
   4   5  27        0.00        3.09      2.52 o 
   0   6  27        0.53       -1.44      7.94 o 
   1   6  27        2.07        3.81      3.54 o 
   0   0  28       96.39      102.60      4.15 o 
   1   0  28       21.04       20.74      1.54 o 
   2   0  28       90.50       94.38      2.66 o 
   3   0  28       35.23       39.53      2.26 o 
   4   0  28       40.86       40.64      3.08 o 
   5   0  28        0.00        1.67      2.61 o 
   6   0  28        4.71        3.78      3.04 o 
   1   1  28      202.20      213.82      2.98 o 
   2   1  28       18.07       16.29      1.31 o 
   3   1  28        7.26        6.04      0.86 o 
   4   1  28        0.40        1.31      1.22 o 
   5   1  28       10.51       14.25      1.94 o 
   6   1  28       12.78       12.63      2.20 o 
   0   2  28     1611.87     1512.57     18.38 o 
   1   2  28       52.31       62.97      2.01 o 
   2   2  28      814.44      760.84      6.99 o 
   3   2  28      156.10      168.28      4.37 o 
   4   2  28       91.44       90.76      3.05 o 
   5   2  28       36.59       36.96      2.13 o 
   6   2  28        4.30        4.19      1.69 o 
   1   3  28        9.65        4.45      1.67 o 
   2   3  28       88.11       88.10      2.72 o 
   3   3  28        2.33        5.08      1.33 o 
   4   3  28       38.11       30.38      2.08 o 
   5   3  28       13.79       14.90      1.97 o 
   0   4  28       38.03       40.47      4.50 o 
   1   4  28        0.08       -0.67      1.64 o 
   2   4  28        4.94        5.31      1.44 o 
   3   4  28        0.24        2.52      1.24 o 
   4   4  28       15.30       18.77      1.77 o 
   5   4  28        0.23       -1.94      2.09 o 
   1   5  28       18.89       25.22      3.98 o 
   2   5  28        2.09        2.23      1.79 o 
   3   5  28       10.05        7.53      2.74 o 
   1   1  29       85.21       85.91      2.44 o 
   2   1  29        2.71        1.63      0.75 o 
   3   1  29        0.12       -0.44      0.80 o 
   4   1  29        0.01        1.45      1.15 o 
   5   1  29       32.43       34.82      2.73 o 
   6   1  29        2.90        1.93      2.67 o 
   0   2  29      412.67      438.34     12.14 o 
   1   2  29       19.54       19.71      1.45 o 
   2   2  29      219.17      226.91      3.62 o 
   3   2  29       53.45       62.59      2.36 o 
   4   2  29       35.42       40.45      1.74 o 
   5   2  29        6.88        7.45      1.51 o 
   6   2  29        4.99        3.97      2.06 o 
   1   3  29        1.31        0.75      1.21 o 
   2   3  29        7.84        7.67      1.48 o 
   3   3  29        0.75        1.86      1.38 o 
   4   3  29        2.71        3.64      1.52 o 
   5   3  29        4.24        9.48      1.87 o 
   0   4  29        8.07        9.12      3.18 o 
   1   4  29        0.65       -0.29      1.67 o 
   2   4  29        5.15        4.46      1.55 o 
   3   4  29        1.90        4.69      1.44 o 
   4   4  29        0.95        2.33      1.30 o 
   1   5  29       55.11       66.71      4.60 o 
   2   5  29        2.00        4.95      2.01 o 
   3   5  29        8.76        8.01      2.24 o 
   0   0  30       13.12       13.57      2.56 o 
   1   0  30       18.79       14.16      1.53 o 
   2   0  30        1.52        2.95      1.16 o 
   3   0  30       31.34       27.60      2.88 o 
   4   0  30       75.54       81.33      4.53 o 
   5   0  30        1.74        5.71      3.11 o 
   6   0  30       54.28       65.18      6.24 o 
   1   1  30      114.15      100.28      2.69 o 
   2   1  30       87.00       84.70      2.47 o 
   3   1  30       15.11       12.64      1.24 o 
   4   1  30       86.32       93.70      2.55 o 
   5   1  30        0.25        2.66      1.77 o 
   6   1  30       11.39       10.74      2.70 o 
   0   2  30        3.30        4.62      1.83 o 
   1   2  30        0.02        1.95      1.00 o 
   2   2  30        7.10        6.91      1.21 o 
   3   2  30        0.91        5.18      1.21 o 
   4   2  30       12.26       12.39      1.72 o 
   5   2  30        2.37        5.21      1.54 o 
   6   2  30        4.18        1.84      1.95 o 
   1   3  30        0.99        0.67      1.35 o 
   2   3  30        4.41        6.00      1.46 o 
   3   3  30        1.10        1.80      1.15 o 
   4   3  30        2.13        3.90      1.79 o 
   5   3  30        3.44        4.49      1.88 o 
   0   4  30       18.50       14.16      4.49 o 
   1   4  30        0.30        0.93      1.84 o 
   2   4  30        2.66        1.95      1.95 o 
   3   4  30        1.75        4.21      1.46 o 
   4   4  30        6.29        7.52      1.92 o 
   1   5  30       11.53       14.89      4.02 o 
   2   5  30       12.27        6.52      2.60 o 
   1   1  31       75.49       65.06      2.46 o 
   2   1  31       29.90       30.79      1.55 o 
   3   1  31       49.26       42.68      2.22 o 
   4   1  31       32.45       33.20      1.69 o 
   5   1  31       22.84       16.65      3.18 o 
   6   1  31        5.54        9.00      2.86 o 
   0   2  31        2.21        1.77      1.77 o 
   1   2  31        1.85        2.29      1.19 o 
   2   2  31        2.85        2.65      1.18 o 
   3   2  31        6.67        6.07      1.34 o 
   4   2  31        2.53        7.19      1.74 o 
   5   2  31        3.31        3.24      1.54 o 
   1   3  31       32.92       29.25      2.28 o 
   2   3  31       28.19       31.95      2.33 o 
   3   3  31       48.58       49.80      2.69 o 
   4   3  31       18.61       18.35      2.19 o 
   5   3  31       54.22       66.57      3.47 o 
   0   4  31        3.85        5.73      2.78 o 
   1   4  31        0.03        3.23      1.95 o 
   2   4  31        0.49        2.39      2.08 o 
   3   4  31        1.02        2.49      1.58 o 
   4   4  31       21.35       28.16      2.45 o 
   1   5  31        7.06        9.10      3.70 o 
   0   0  32       10.85       12.67      3.16 o 
   1   0  32        0.68        1.08      1.41 o 
   2   0  32        6.58       10.11      2.03 o 
   3   0  32        1.25        1.70      1.18 o 
   4   0  32        3.50        5.85      1.70 o 
   5   0  32        0.00        1.79      3.59 o 
   1   1  32        0.27       -0.10      1.09 o 
   2   1  32        2.64        2.58      1.11 o 
   3   1  32        4.49        5.02      1.38 o 
   4   1  32        2.10        3.06      1.75 o 
   5   1  32        7.16        7.55      2.15 o 
   0   2  32        4.21       -1.74      2.05 o 
   1   2  32        9.32        8.73      1.62 o 
   2   2  32        0.01        0.67      1.26 o 
   3   2  32       27.52       19.70      2.98 o 
   4   2  32        4.35        2.78      1.88 o 
   5   2  32        3.82        3.31      1.71 o 
   1   3  32       64.45       70.96      3.65 o 
   2   3  32       54.80       51.26      3.06 o 
   3   3  32       45.55       44.24      2.64 o 
   4   3  32       41.75       35.09      2.81 o 
   0   4  32        2.09        1.46      3.43 o 
   1   4  32        3.58        4.73      2.27 o 
   2   4  32       17.81       17.81      2.83 o 
   3   4  32        7.27        5.05      1.90 o 
   1   1  33        0.09        2.35      1.22 o 
   2   1  33        2.38        2.86      1.25 o 
   3   1  33       17.21       22.76      2.44 o 
   4   1  33        6.20        7.65      2.36 o 
   5   1  33       28.35       32.86      3.26 o 
   0   2  33        0.01        0.22      2.42 o 
   1   2  33       20.84       22.31      2.07 o 
   2   2  33        2.18        4.28      1.55 o 
   3   2  33       60.99       65.70      3.42 o 
   4   2  33        7.76       11.68      2.57 o 
   5   2  33       13.90       16.28      3.06 o 
   1   3  33        8.25        7.39      1.99 o 
   2   3  33       29.79       33.36      2.50 o 
   3   3  33       31.13       29.19      2.22 o 
   4   3  33       23.14       16.70      2.99 o 
   0   4  33       53.05       71.41      6.08 o 
   1   4  33        1.31        0.74      2.39 o 
   2   4  33       30.80       31.23      3.41 o 
   3   4  33        3.06        1.36      2.75 o 
   0   0  34        9.64        9.87      3.52 o 
   1   0  34       23.12       16.53      2.61 o 
   2   0  34        2.14        0.79      1.52 o 
   3   0  34       76.03       74.85      4.33 o 
   4   0  34       57.24       49.61      5.21 o 
   5   0  34       33.81       31.26      7.89 o 
   1   1  34        8.82        9.98      1.62 o 
   2   1  34       10.58        8.30      1.71 o 
   3   1  34        2.60        2.20      1.18 o 
   4   1  34        2.36        4.76      1.38 o 
   5   1  34       10.07       11.21      2.03 o 
   0   2  34       19.37       21.72      3.74 o 
   1   2  34        8.77        9.27      2.05 o 
   2   2  34       12.81       14.46      2.00 o 
   3   2  34       24.18       28.71      2.55 o 
   4   2  34        6.07        1.47      3.56 o 
   1   3  34        1.19        4.75      1.96 o 
   2   3  34        0.10       -1.54      1.73 o 
   3   3  34        1.23        2.11      1.65 o 
   0   4  34       12.12       18.68      3.87 o 
   1   4  34        0.29        1.12      2.12 o 
   2   4  34        2.51        6.64      2.40 o 
   1   1  35        0.70        2.00      1.58 o 
   2   1  35        2.54        7.09      1.72 o 
   3   1  35        1.26        2.56      1.30 o 
   4   1  35        3.69        2.50      1.78 o 
   0   2  35        2.54        0.05      2.64 o 
   1   2  35        2.05        4.30      1.90 o 
   2   2  35        0.00        0.68      1.56 o 
   3   2  35        7.59        9.98      1.97 o 
   4   2  35        4.14        6.82      1.80 o 
   1   3  35       15.56       26.81      3.09 o 
   2   3  35       10.31        7.82      2.19 o 
   3   3  35        0.15        1.02      1.74 o 
   0   4  35        0.00        1.36      3.16 o 
   1   4  35        0.15       -1.52      2.13 o 
   0   0  36        0.95        2.55      2.57 o 
   1   0  36        0.01        2.02      2.14 o 
   2   0  36        0.01        0.01      2.00 o 
   3   0  36        0.93        2.54      1.84 o 
   4   0  36        0.22        2.75      2.00 o 
   1   1  36        0.22       -0.41      1.57 o 
   2   1  36        8.73       12.67      2.17 o 
   3   1  36        5.94        5.76      1.61 o 
   4   1  36        6.04       10.16      2.93 o 
   0   2  36        6.35        3.71      3.00 o 
   1   2  36        2.57        1.70      1.88 o 
   2   2  36        0.59        3.68      2.06 o 
   3   2  36        4.29        3.62      1.82 o 
   1   3  36       98.87      100.46      6.26 o 
   2   3  36        1.23        0.24      1.91 o 
   1   1  37        1.15        0.42      1.81 o 
   2   1  37        0.10       -1.82      1.94 o 
   3   1  37        0.40       -0.85      1.77 o 
   0   2  37       17.77       10.79      3.06 o 
   1   2  37        3.14        2.53      2.06 o 
   2   2  37       13.28       13.85      2.38 o 
   3   2  37        7.13        5.58      2.34 o 
   1   3  37       19.28       26.56      3.17 o 
   0   0  38       38.62       66.96      6.78 o 
   1   0  38        2.95        5.61      3.08 o 
   2   0  38       26.07       30.28      7.40 o 
   3   0  38       12.15       15.15      3.25 o 
   1   1  38        6.12        2.98      2.02 o 
   2   1  38        6.95       13.16      2.65 o 
   3   1  38        1.40        3.26      1.87 o 
   0   2  38        0.14        3.47      2.72 o 
   1   2  38        1.68        0.99      2.10 o 
   2   2  38        0.47        4.07      2.23 o 
   1   1  39       12.74       17.54      2.61 o 
   2   1  39        4.43        8.06      2.52 o 
   0   2  39        3.09        2.52      3.26 o 
   1   2  39        0.59       -0.02      2.21 o 
   0   0  40       15.18       15.07      4.50 o 
   1   0  40        1.59        0.39      3.04 o 
   1   1  40        8.26       12.59      2.55 o 
                                                 
